# Supplementary material for: Bambus[4,6]urils as Dual Scaffolds for Multivalent Iminosugar Presentation and Ion Transport: Access to Unprecedented Glycosidase-Directed Anion Caging Agents
Source: Molecules. 2022 Jul 26;27(15):4772. doi: 10.3390/molecules27154772 (PMC9330389; doi:10.3390/molecules27154772)
Supplement: Supplementary file 1 [file molecules-27-04772-s001.zip]

Archive with 1 entries (1 files):
- molecules-1816842-supplementary.pdf
